# Supplementary material for: Time-Restricted Eating and Bone Health: A Systematic Review with Meta-Analysis
Source: Nutrients. 2024 Mar 18;16(6):876. doi: 10.3390/nu16060876 (PMC10974430; doi:10.3390/nu16060876)
Supplement: Supplementary file 1 [file nutrients-16-00876-s001.zip]

Archive with 1 entries (1 files):
- nutrients-2880503-supplementary.pdf
